# Supplementary material for: Affinity-tuned mesothelin CAR T cells demonstrate enhanced targeting specificity and reduced off-tumor toxicity
Source: JCI Insight. 2024 Nov 22;9(22):e186268. doi: 10.1172/jci.insight.186268 (PMC11601908; doi:10.1172/jci.insight.186268)
Supplement: Supporting data values [file jciinsight-9-186268-s033.xlsx]

## Sheet: Figure 1C
Figure 1C	Relative binding affinities of VHH variants
			CDR1				CDR2					CDR3
		JZQ-B4	L1A	S2A	D3A	V4A	T1A	S2A	G3A	A4A	T5A	N1A	T2A	R3A	Y4A	R5A	D6A	R7A	P8A	N9A	I10A
		1	0.712618	0.959317	1.23165	0.876972	1.08623	1.06906	0.883522	1	1.05481	0.76313	0.142727	0.124688	0.287938	1.00814	1.15909	1.05803	1.10205	0.0370447	0.994776

## Sheet: Figrue 2C
Figure 2C
		Normalized specific binding to human MSLN (CAR T MFI - NT MFI)
	AF647 human MSLN Conc (nM)	JZQ-B4	T2A	R3A	Y4A	N9A	AMAT
	1000	100	100	100	96.9912	100	99.0345
	500	92.5969	85.8469	93.1313	100	84.4755	95.0345
	250	88.5076	78.6543	72.1212	91.6814	66.5385	100
	125	92.4207	74.9652	68.8889	83.3628	48.8462	95.0345
	25	88.6486	40.1392	34	58.4071	22.6923	93.3793
	5	89.5417	24.3155	22.404	41.7699	11.5734	94.2069
	1	86.4865	12.993	11.5152	27.6106	8.63636	74.069
	0.2	40.7873	6.75174	6.28283	11.3274	5.48951	25.3931
	0.04	13.1845	6.45012	4.68687	6.37168	9.12587	7.66897
	0.08	6.0517	5.49884	3.81818	5.39823	7.0979	2.26207
		Normalized specific binding to mouse MSLN (CAR T MFI - NT MFI)
	AF647 mouse MSLN Conc (nM)	JZQ-B4	T2A	R3A	Y4A	N9A
	1000	100	100	100	100	100
	500	94.1639	83.6493	90.7834	69.1511	72.7273
	250	80.1347	79.6209	86.1751	61.2836	59.9174
	125	80.1347	58.1991	76.7281	48.4472	36.7769
	25	66.7228	32.891	35.9217	32.236	25.0826
	5	43.2211	16.9431	14.3548	14.7826	14.5868
	1	24.9046	8.64929	9.47005	9.19255	13.6777
	0.2	9.45006	7.93839	8.75576	7.80538	16.6942
	0.04	5.35354	9.66825	10.2995	7.9089	16.6942
	0.08	4.34343	9.33649	9.17051	9.66874	12.7273

## Sheet: Figure 3C
Figure 3C
	%Lysis at 24 hours
		NT				JZQ-B4				T2A				R3A				Y4A				N9A
	H226/KO	-6.6	-1	-4.1	-2	27.8	17.8	27	27	-2.9	6.9	0.9	0.3	8.4	-7.3	7.5	8	4	7.9	6.5	7.4	-1	2.9	-0.7	-3.3
	MSTO-211H	12.9	24.7	19.6	14	91.2	91.3	90.1	88.5	84.1	81.6	82.9	84.9	87.9	86.9	84.6	84.8	79.9	81.7	84	83	33.3	30.9	30.5	28.7
	H226	16	9.6	11.8	7.4	97.2	97.9	96.7	97.4	87.6	89.2	88.8	91.1	87.8	87.5	87.6	88.1	95.8	96	95.6	94.3	66.5	64.7	62.4	60.5
	MSTO-211H/hMSLN	9.7	8.6	12.2	9.5	98.6	98.6	98.5	98.5	97	97.2	97.1	96	97.6	97.4	97.6	98	99.1	98.6	98.3	98.4	95.2	96.3	97.1	97.5

## Sheet: Figure 4C
Figure 4C
		Tumor volume (mm^3)
		Days following T cell administration	No T								NT				AMAT							JZQ-B4								T2A						R3A						Y4A						N9A
		7	87.5	75	144	100	87.5	75	144	100	125	112.5	100	120	22.5	40	27	87.5	36	50	0	87.5	112.5	72	112.5	112.5	100	100		75	48	100	40	55	90	87.5	100	87.5	75	146.406	94.6624	56	48	87.5	87.5	100	86	144	75
		14	245	269.5	318.5	198	352	220.5	352	209.4	294	384	149.219	392.929	0	0	0	0	0	0	79.4557		352			318.5	252.514	227.685																				162	126
		21	384	352	729	384	384	320	567	581.635	480	526.5	549.069	457.04	0	0	0	0	0	0	50.4599					567	455.555																					0	48
		27	700	600	1089	526.5	607.5	480	648	587.954	608	526.5	740.187	1168.52	0	0	0	0	0	0	45.0293																											112.5	87.5
		35	950	1152		1028.5				1152.95			1199.99		0	0	0	0	0	0																												367.5	245
		42	1368				1440	1224	1368		1521	1296			0	0	0	0	0	68.3677																												416
[truncated: 4 more columns]

## Sheet: Figure 4D
Figure 4D
		%Body Weight
		Days following T cell administration	No T								NT				AMAT							JZQ-B4							T2A						R3A						Y4A						N9A
		0	100	100	100	100	100	100	100	100	100	100	100	100	100	100	100	100	100	100	100	100	100	100	100	100	100	100	100	100	100	100	100	100	100	100	100	100	100	100	100	100	100	100	100	100	100	100	100
		7	100.8	111.6	99.2	102.4	100.9	100.4	101.7	105.3	100.4	101.9	107.2	108.1	101.6	99.6	99.6	97.6	100.4	107.6	81.2	89.8	87.9	89.5	88.8	90	87.1	103.8	79.9	86.6	83.3	84.6	83.6	85.7	105.5	101.2	99.5	102	93.6	98.2	77.7	80.5	80.1	78.4	82.3	83	103.8	103.8	100.8
		14	97.9	115.9	102.4	107.5	106.7	99.6	102.1	102.5	103.8	104.2	110.2	104.5	104.3	100	97.7	100	100.4	109.9	82.9		82.4			84.1	84	104.1								69.3			93.2	69.1							104.2	108.5	97.9
		21	100	119.3	103.3	109.1	98.7	97.9	100.4	104.9	95.8	101.1	108.8	102.4	99.2	98.8	99.2	103.6	100.7	115.6	83.3					83.8	78.3																				99.6	103.4	97.1
		27	100	122.3	103.3	109.9	96.9	99.1	101.3	108.3	95.8	102.3	113.2	109.7	101.6	99.6	97.7	106.9	100.7	116.9	79																										102.7	103	92.5
		35	99.6	123.2		113				107.4			112.8	103.2																																	95.1	103
[truncated: 3 more columns]

## Sheet: Figure 4E
Figure 4E		Survival curve
		Days following T cell administration	No T	NT	AMAT	JZQ-B4	T2A	R3A	Y4A	N9A
		42	1
		35	1
		27	1
		35	1
		42	1
		42	1
		42	1
		35	1
		42		1
		42		1
		35		1
		27		1
		50			0
		50			0
		50			0
		50			0
		50			0
		50			0
		28			1
		8				1
		15				1
		13				1
		13				1
		22				1
		21				1
		14				1
		8					1
		8					1
		8					1
		8					1
		11					1
		11					1
		14						1
		18						1
		14						1
		8						1
		13						1
		13						1
		7							1
		7							1
		13							1
		12							1
		9							1
		9							1
		50								0
		37								1
		35								1
		33								1
		50								0
		50								0

## Sheet: Figure 4F
Figure 4F
				No T			NT			JZQ-B4			Y4A			T2A			R3A					N9A
			IFNγ (pg/ml)	84.71	28.24	28.24	56.47	28.24	84.71	6020.69	7557.84	8569.54	5859.39	2492.53	3490.51	4147.71	5173.95	2588.48	952.4	132.55	84.71	2130.61	697.94	885.92	2007.28	739.36
			Perforin (pg/ml)	110.07	36.69	36.69	73.38	36.69	110.07	1965.63	2422.72	3128.65	2793.64	1223.25	2091.19	1685.44	2931.28	1442.72	162.37	110.07	110.07	189.95	94.77	55.04	36.69	36.69

## Sheet: Figure 5C
Figure 5C
				No T			NT			JZQ-B4			Y4A			T2A			R3A			N9A
			%CD3+ T cells in the lungs	0.2	0.49	0.53	2.6	0.99	1.86	8.06	10.9	7.95	12.8	13.8	19.1	10.5	9.89	8.59	1.4	2.77	1.21	1.04	0.54	4.44
